# Supplementary material for: Knowledge and practices surrounding malaria and LLIN use among Arab, Dazagada and Fulani pastoral nomads in Chad
Source: PLoS One. 2022 Apr 14;17(4):e0266900. doi: 10.1371/journal.pone.0266900 (PMC9009653; doi:10.1371/journal.pone.0266900)
Supplement: S2 File — (XLSX) [file pone.0266900.s002.xlsx]

## Sheet: survey
type	name	label	hint	required	constraint	constraint_message	relevant	calculation
start	start
end	end
note	Household_questionnaire	Household questionnaire		false
note	Section_1_consent_interview_language	Section 1 : Consent, ethnic group, interview language		false
geopoint	gps	Please take the GPS		true
text	Type_interview_language	write the language used for the survey		true
select_one dh6ji55	group_nomad	select the ethnic group		true
note	Section_2_economic_characteristics	Section 2 : Socio-demographic and economic characteristic		false
note	Information_respondent	Information on the respondant :		false
select_one rc6ij44	relation_head_hh	What is your relationship with the head of household ?		true
select_one uk6ul19	gender_respond	What is the gender of respondant ?		true
integer	age_respond	How old is the respondent ?	Enquêter uniquement les personnes d'au moins 18 ans	true	. > 17 and . < 100	Le répondant est mineur ou trop âgé
select_one up3el48	statut_resid_respond	What is his residence status ?		true
select_one xc1fy05	marital_stat_respond	What is your marital status ?		true
note	Information_household	Information on the household :		false
integer	number_adult_hh	How many adult (older than 17 years old) live in your household ?		true	. >= 1 and . < 20
integer	number_teenag_hh	How many persons older 6-17 years live in your household ?		true	. >= 0 and . < 20
integer	U6	How many persons older less 6 years live in your household ?		true	. >= 0 and . < 20
select_one rr0tz82	marital_stat_head_hh	What is the marital status of the head of household ?		true
note	Health_background	Health background :		false
select_one nw4uw76	water_source	What is your main drinking water source ?		true
integer	duration_water	How long (in hours) do you take to get the drinking water? ?		true	. > 0 and . < 24
select_one bi8iq16	type_toilet	What type of toilet is usually used ?		true
text	other_toilet	Other type of toilet ?		false			${type_toilet} = 'autre___pr_ciser'
note	Economic_goods	Economic good :		false
select_multiple cw4mf66	goods_owner	Do you own any of these items ?		true
integer	cattle_camel	How many head of oxen do you have ?		true	. >= 0
integer	sheep_goat	How many heads of small ruminants do you have ?		true	. >= 0
note	Section_3_Knowledge_malaria_behavior	Section 3: Knowledge of malaria and behavior for seeking health		false
note	Identification_health_problem	Health problem identification :		false
select_multiple kw9et20	symptom_malaria	What are characteristics of a person get malaria ?		true
select_multiple bv1ic05	period_incidence_malaria	What is the period of high malaria incidence ?		true
select_multiple pu9nr23	factor_risk_malaria	What are risk factors of malaria ?		true
text	others_factor_risk	Other risk factors of malaria		true			selected(${Risk_malaria}, 'autre___pr_ciser')
select_multiple pk4rk25	group_risk	What are groups more at risk of malaria ?		true
text	others_group	Other groups more at risk of malaria		true			selected(${gp_risk}, 'autre___pr_ciser')
note	Seek_health_care	Seeking for health		false
select_one pn1qi21	first_intention_treatment	What is your first intention for malaria treatment ?		true
text	other_intention_treatment	Other first intention for malaria treatment		true			${first_reflex_treatment} = 'autre___pr_ciser'
select_one bk3jx90	provider	Which provider did you seek for health ?		true
text	other_provider	Other provider		true			${practitionnaire} = 'autre___pr_ciser'
select_one rc3sx15	type_clinician	Which type of practionner did you seek for health ?		true
text	other_clinician	other practionner		true			${type_clinician} = 'autre___pr_ciser'
select_one hs4xn93	reason_provider	For which reasons ?		true
select_one an7yv61	decider_care	Who are decide for health seeking ?		true
select_one um1vf09	appreciation_care	what is your appreciation of services delivered ?		true
note	Section_4_Knowledge_malaria_prevention	Section 4: knowledge, coverage and use of malaria prevention methods		false
note	Knowledge_prevention_strategies	knowledge of prevention strategies :		false
select_one du5mo03	mean_protect_malaria	what are means to prevent malaria ?		true
text	other_mean_protect_malaria	Other malaria prevention means		false			${mean_protect_malaria} = 'autre___pr_ciser'
select_one kh6cp50	age_llin	The LLIN target which age group ?		true
select_one ox1en43	age_itpp	The ITPp target which group ?		true
select_one yc5jr76	age_smc	The SMC target which age group ?		true
note	Intervention_coverage	Coverage of interventions :		false
select_one hl1ip24	own_net	Do you have a mosquito net ?		true
integer	number_net	How many mosquito net do you owned ?		true	. > 0		${own_net} = 'oui'
select_multiple mv1ss07	type_net	Which type of mosquito net do you owned ?		true			${own_net} = 'oui'
select_one jk7qt08	status_net	How is the mosquito net status ?		true			${own_net} = 'oui'
integer	numb_time_itpp	How many time did you take ITPp during your last pregnancy ?		true
select_one tg65g21	child_receive_smc	Did one of your child received SMC ?		true
integer	number_child_smc	How many of your children received SMC ?		true			${child_receive_smc} = 'oui'
integer	number_child_cardsmc	How many of them have the SMC card ?		true			${child_receive_smc} = 'oui'
integer	number_child_3cyclessmc	How many of them have received 4 SMC cycles ?		true			${child_receive_smc} = 'oui'
integer	number_child_absentsmc	How many children were absent for at least one SMC cycle ?		true
select_one bj8uz28	refused_smc	Did you refuse the SMC during the visit of distributors in your household ?		true
note	Practice_use_strategies	Practice use of strategies :		false
select_one vd4ee28	net_installed	Check if the mosquito net is installed ?		true
integer	time_net	At what time should sameone enter into net ?		true	. > 16 and . < 24
select_one uw0ow25	use_net	Did you spent last night under mosquito net ?		false
integer	number_itppdose	How many ITPp doses can a pregnant women receive during a pregnancy ?		true
integer	number_smc_cycle	How many cycles have the SMC ?		true
select_one ta4nj53	smc_posology	What is the posology of SMC drugs (check if the answer details is correct) ?		true
note	Thank_respondent_next_household	Thanks to respondent and go to the next household		false
calculate	__version__							'vHVodvBygB3TkZEHYsdhJn'

## Sheet: choices
list_name	name	label
dh6ji55	arabe	Arabic
dh6ji55	peul	Fulani
dh6ji55	daza	Daza
rc6ij44	head_household	head of household
rc6ij44	wife_household	wife of the head of houssehold
rc6ij44	member_household_other	other member of household
rc6ij44	visitor	visitor
uk6ul19	man	man
uk6ul19	woman	woman
up3el48	visitor	visitor
up3el48	permanent_resident	permanent resident
xc1fy05	single	single
xc1fy05	divorced	divorced
xc1fy05	widowed	widowed
xc1fy05	married_monogamy	married monogamy
xc1fy05	married_polygamy	married polygamy
rr0tz82	single	single
rr0tz82	divorced	divorced
rr0tz82	widowed	widowed
rr0tz82	married_monogamy	married monogamy
rr0tz82	married_polygamy	married polygamy
nw4uw76	tap_water	tap water/Mini AEP (chateau)
nw4uw76	pump	pump or borehole / PMH
nw4uw76	protect_well	protected dug wells
nw4uw76	unprotect_well	unprotected dug wells
nw4uw76	protect_spring	protected spring water
nw4uw76	unprotect_spring	unprotected spring water
nw4uw76	water_rain	water rain
nw4uw76	small_citern	cart with small cistern
nw4uw76	surface_water	surface water
nw4uw76	bottled_water	bottled water
nw4uw76	other	other
bi8iq16	improved_pit	improved birth pit (flush toilet, well build toilet, etc)
bi8iq16	pit_slab	birth pit with slab (wc or toilet not well build with slab)
bi8iq16	pit_noslab	birth pit without slab
bi8iq16	no_latrine	without latrine
bi8iq16	other_mention	Other type, please mention
cw4mf66	solar_kit	solar kit
cw4mf66	radio	radio
cw4mf66	television	television
cw4mf66	cell phone	cell phone
cw4mf66	freezer	freezer
cw4mf66	shotgun	shotgun
cw4mf66	cart	cart
cw4mf66	motorbike	motorbike
cw4mf66	car or truck	car or truck
cw4mf66	compound	compound
cw4mf66	cultivable land	cultivable land
cw4mf66	other	other
kw9et20	fever	fever
kw9et20	shiver	shiver
kw9et20	muscle pain	muscle pain
kw9et20	stomach	stomach
kw9et20	diarrhee	diarrhee
kw9et20	nausea	nausea
kw9et20	vomiting	vomiting
kw9et20	other	other
bv1ic05	begining_dry_season	begining of dry season (November-December)
bv1ic05	dry_season	dry season (January-April)
bv1ic05	end_dry_season	end of dry season (May)
bv1ic05	begining_rainy_season	begining of rainy season (June)
bv1ic05	rainy_season	rainy season (July-September)
bv1ic05	end_rainy_season	end of rainy season (October)
pu9nr23	water	water
pu9nr23	mosquito	mosquito
pu9nr23	hunger	hunger
pu9nr23	food	food
pu9nr23	fate_destiny	fate/destiny
pu9nr23	mystic	mystic
pu9nr23	other_mentionned	other, mentionned
pu9nr23	heat	heat
pk4rk25	children	children
pk4rk25	pregnant_women	pregnant women
pk4rk25	adult	adult
pk4rk25	disable	disable
pk4rk25	other_mentionned	other mentionned
pn1qi21	health_facility	health facility
pn1qi21	traditional_drugs	traditional drugs
pn1qi21	informal_drug_seller	informal drug seller
pn1qi21	other_mentionned	other, mentionned
bk3jx90	public_health_facility	public health facility
bk3jx90	traditional_healer	traditional healer
bk3jx90	marabout	marabout
bk3jx90	local_seller	local seller
bk3jx90	confessional_health_facility	confessional health facility
bk3jx90	private_health_facility	private health facility
bk3jx90	other_mentioned	other, mentioned
rc3sx15	physician	physician
rc3sx15	nurse	nurse
rc3sx15	marabout	marabout
rc3sx15	local seller	local seller
rc3sx15	other_mentioned	other, mentioned
hs4xn93	level_sickness	level of sickness
hs4xn93	cost_treatment	cost for treatment
hs4xn93	indirect_cost	indirect cost (travel, accompagnied to the centre, food, ect)
hs4xn93	support	support
an7yv61	head_household	head of household
an7yv61	wife_head_houssehold	wife of the head of houssehold
an7yv61	other_member_household	other member of household
an7yv61	external_household	external person to the household
um1vf09	very_good	very good
um1vf09	good	good
um1vf09	bad	bad
um1vf09	very_bad	very bad
um1vf09	neutral	neutral
du5mo03	LLIN	LLIN (Imprignated mosquito net)
du5mo03	ITPp	Intermittent Treatment for Pregnant women (ITPp)
du5mo03	SMC	Seasonal Malaria Chemoprevention (SMC)
du5mo03	other_mentioned	other, mentioned
du5mo03	Smoke	Smoke (product used to have smoke)
kh6cp50	children_under5	children under 5 years old
kh6cp50	6_17y	people 6-17 years old
kh6cp50	adult	adult
kh6cp50	every_person	every person
kh6cp50	pregnant_women	pregnant women
kh6cp50	not_know	Do not know
ox1en43	children_under5	children under 5 years old
ox1en43	6_17y	people 6-17 years old
ox1en43	adult	adult
ox1en43	every_person	every person
ox1en43	pregnant_women	pregnant women
ox1en43	not_know	Do not know
yc5jr76	children_under5	children under 5 years old
yc5jr76	6_17y	people 6-17 years old
yc5jr76	adult	adult
yc5jr76	every_person	every person
yc5jr76	pregnant_women	pregnant women
yc5jr76	not_know	Do not know
hl1ip24	yes	yes
hl1ip24	no	no
mv1ss07	LLIN	LLIN (distributed or get into the health centre)
mv1ss07	ordinary_mosquito_net	ordinary mosquito net
mv1ss07	imprignated_mosquito_net	imprignated mosquito net
jk7qt08	torn_unusable	torn and unusable
jk7qt08	holed_welded	holed and welded
jk7qt08	holed	holed
jk7qt08	good	good
tg65g21	yes	yes
tg65g21	no	no
bj8uz28	yes	yes
bj8uz28	no	no
bj8uz28	noSMC_visit	no SMC visit
vd4ee28	yes	yes
vd4ee28	no	no
uw0ow25	yes	yes
uw0ow25	no	no
ta4nj53	yes	yes
ta4nj53	no	no

## Sheet: settings
form_title	version
Malaria in nomad community	7 (2021-10-03 11:10:43)
